# Supplementary material for: Allostery through DNA drives phenotype switching
Source: Nat Commun. 2021 May 20;12:2967. doi: 10.1038/s41467-021-23148-2 (PMC8170675; doi:10.1038/s41467-021-23148-2)
Supplement: Supplementary file 3 — Source Data [file 41467_2021_23148_MOESM3_ESM.xlsx]

## Sheet: Figure 2a
Separation (bp)	Fraction Bound			Mean FRET	Donor lifetime (ns)
1	0.919607			0.024	4
4	0.90157			0.164	3.4
5	0.926273			0.192	3.2
8	0.840253			0.304	2.9
12	0.485383			0.444	2.5
16	0.43815			0.472	2.4
20	0.308422			0.836	1.1
24	0.172648			0.92	0.9
27	0.0519964			0.892	0.8
31	0.0215001
38	0.0105851

## Sheet: Figure 2b
Separation (bp)	Fraction Bound			Mean FRET	Donor lifetime (ns)
1	0.891012			-0.004	3.9
4	0.969623			0.08	3.6
5	0.933653			0.164	3
8	0.828106			0.164	3.4
12	0.491513			0.332	2.7
16	0.345137			0.472	2.3
20	0.174			0.836	1.4
24	0.0795081			0.892	0.5
27	0.0222612			0.976	0.2
31	0.0167527
38	0.00821884

## Sheet: Figure 2d Left
ComK (nM)	Fraction Bound 1 Box		ComK (nM)	Fraction Bound 2 Boxes
0	3.8206e-12		0	8.0205e-12
5	3.91185e-12		3	2.1708e-12
10	0.01908		6	0.0552829
20	0.122496		9	0.199567
30	0.246171		12	0.314216
40	0.391068		15	0.573663
60	0.503243		18	0.7893
80	0.618443		21	0.770178
100	0.706761		24	0.912705
120	0.757583		32	0.901038
140	0.805472		40	0.951445
160	0.874878		60	0.999378
200	0.954571		80	0.977768
250	0.887342		100	0.993518
300	0.991677

## Sheet: Figure 2d Right
ComK (nM)	Fraction Bound 1 Box		ComK (nM)	Fraction Bound 2 Boxes
0	0.0195538		0	0.010462
5	0.110284		3	5.81551e-12
10	0.136003		6	0.0500645
15	0.13434		9	0.18003
20	0.331786		12	0.297375
25	0.271237		15	0.368521
30	0.416948		18	0.659414
40	0.541135		21	0.724911
60	0.661764		24	0.848238
80	0.798059		32	0.967937
100	0.828206		40	0.992173
120	0.848082		50	0.998756
140	0.826867		60	1
160	0.863067		80	1
200	0.94042		100	1
250	0.957792
300	1

## Sheet: Figure 3b
addAB 8bp Promoter cryo-EM Statistics				comG 18bp Promoter cryo-EM Statistics				comG 31bp Promoter cryo-EM Statistics
Number Bound Boxes	Particle Number			Number Bound Boxes	Particle Number			Number Bound Boxes	Particle Number
0	161890			0	118412			0	104000
1	8962			1	0			1	34000
3	337537			3	107709			3	188000

## Sheet: Figure 4b Left
Log[comK]	Log[Fraction/(1-Fraction)] 1Box		Log[comK]	Log[Fraction/(1-Fraction)] 2 Boxes
-Infinity	-11.4179		-Infinity	-1.50786
0.69897	-11.4076		1	-1.72549
1	-1.71105		1.30103	-0.699043
1.30103	-0.855127		1.39794	-0.403925
1.47712	-0.486036		1.47712	0.212571
1.60206	-0.192316		1.54407	0.33972
1.77815	0.00563426		1.60206	0.57173
1.90309	0.20974		1.69897	1.28428
2	0.382051		1.77815	1.13383
2.07918	0.494868		1.90309	1.74315
2.14613	0.617069		2	11.501
2.20412	0.844613
2.30103	1.32248
2.39794	0.896328
2.47712	2.07607

## Sheet: Figure 4b Middle
Log[comK]	Log[Fraction/(1-Fraction)] 1Box		Log[comK]	Log[Fraction/(1-Fraction)] 2Boxes
-Infinity	-11.4179		-Infinity	-11.0958
0.69897	-11.4076		0.477121	-11.6634
1	-1.71105		0.778151	-1.23271
1.30103	-0.855127		0.954243	-0.603238
1.47712	-0.486036		1.07918	-0.338959
1.60206	-0.192316		1.17609	0.128903
1.77815	0.00563426		1.25527	0.573578
1.90309	0.20974		1.32222	0.5252
2	0.382051		1.38021	1.01934
2.07918	0.494868		1.50515	0.959275
2.14613	0.617069		1.60206	1.29215
2.20412	0.844613		1.77815	3.20573
2.30103	1.32248		1.90309	1.64325
2.39794	0.896328		2	2.18548
2.47712	2.07607

## Sheet: Figure 4b Right
Log[comK]	Log[Fraction/(1-Fraction)] 1Box		Log[comK]	Log[Fraction/(1-Fraction)] 2Boxes
-Infinity	-11.4179		-Infinity	-2.31794
0.69897	-11.4076		0.778151	-1.23287
1	-1.71105		1.07918	-0.582047
1.30103	-0.855127		1.25527	-0.281089
1.47712	-0.486036		1.38021	-0.00634751
1.60206	-0.192316		1.47712	0.354294
1.77815	0.00563426		1.60206	0.539872
1.90309	0.20974		1.69897	0.952249
2	0.382051		1.77815	1.01834
2.07918	0.494868		1.8451	0.936506
2.14613	0.617069		1.90309	2.51653
2.20412	0.844613		1.95424	1.344
2.30103	1.32248		2.07918	1.54062
2.39794	0.896328		2.17609	2.59394
2.47712	2.07607

## Sheet: Figure 4c
Hill Coefficient and Coupling Energies: Error Bars Are +/- SD when averaged over both boxes for 8 (n=2) and 18 bp (n=2). Only Box 1 was measured for 31 bp (n=2)
Natural Promoter
Sacer Length (bp)	Hill Coeff	SD			Sacer Length (bp)	Coupling Energies (kT)	SD
8	4.01	0.13			8	5.76	0.9
18	3.49	0.2			18	4.55	1.2
31	2.28	0.16			31	1.86	0.09
Designed Promoter
Sacer Length (bp)	Hill Coeff	SD			Sacer Length (bp)	Coupling Energies (kT)	SD
8	3.85	0.05			8	4.1	1
14	2.44	0.03			14	1.4	0.1
18	3.68	0.09			18	5.8	0.8
24	2.48	0.39			24	1.5	0.9
31	2.81	0.07			31	2.5	0.5

## Sheet: Figure 4d
Gel Analysis: Each band was integrated and the integrated intensity of the upper band was divided by the total intensity of both bands. The experiment was performed independently with n=3
Spacer length (bp)	Fraction Upper Band	SD (n=3)
4	0.561314	0.11057
6	0.4712	0.04976
8	0.62522	0.0345855
10	0.657149	0.0108503
12	0.45562	0.019497
14	0.402553	0.0724837
16	0.684208	0.0824554
18	0.401653	0.0596075
20	0.646162	0.0543627
22	0.41461	0.112423
24	0.168804	0.0483879
26	0.310741	0.0664921
28	0.348581	0.0500239
30	0.483509	0.0482384
32	0.288301	0.0392064
34	0.19275	0.00297163
36	0.275496	0.0587266

[truncated: 28 more sheets: Figure 4e, Figure 4f, Supplementary Fig. 1a, Supplementary Fig. 1b, Supplementary Fig. 1c, Supplementary Fig. 3a, Supplementary Fig. 3b, Supplementary Fig. 9, comG_box1_labeled, comG_spacer_labeled, comG_box2_labeled, comG_isolated_box1_labeled, comG_isolated_box2_labeled, comG_GC55_box1_labeled, comG_GC72_box1_labeled, comG_Mismatch_box1_labeled, comG_Nicked_box1_labeled, ComK_box1_labeled, addAB1_box1_labeled, addAB2_box2_labeled …]
